# Supplementary material for: City Level of Income and Urbanization and Availability of Food Stores and Food Service Places in China
Source: PLoS One. 2016 Mar 3;11(3):e0148745. doi: 10.1371/journal.pone.0148745 (PMC4777357; doi:10.1371/journal.pone.0148745)
Supplement: S1 Dataset — (XLSX) [file pone.0148745.s001.xlsx]

## Sheet: Sheet1
City	District	Commuid	GEsquare	Adjpopu	Large-sized supermarkets	Small/medium-sized markets	Specialty retailers	Western fast food	Chinese fast food	Medium/large-sized Chinese full-service	Small-sized Chinese full-service	Tea & juice bars	Sampling weight	fpc	Per capita disposable income	Per capita consumption expenditure	Per capita GDP	Resident population size	Number of universities	Number of taxies	Number of buses	Urban road area
1	11	102	782689	14637.6	3	41	7	1	4	17	85	8	6.83333	48.8095	3.2903	2.1984	8.1658	2018.6	89	66646	21628	9164
1	11	129	756922	17424.2	0	54	9	2	1	10	64	31	10.25	48.8095	3.2903	2.1984	8.1658	2018.6	89	66646	21628	9164
1	11	103	554733	21318.4	1	5	2	9	9	26	69	12	10.25	48.8095	3.2903	2.1984	8.1658	2018.6	89	66646	21628	9164
1	11	104	1.07332e+06	10224.5	1	50	23	1	1	10	35	0	20.5	48.8095	3.2903	2.1984	8.1658	2018.6	89	66646	21628	9164
1	11	101	937876	30732.6	0	44	8	6	8	29	120	54	8.2	48.8095	3.2903	2.1984	8.1658	2018.6	89	66646	21628	9164
1	12	106	685368	15249.8	3	20	12	4	6	19	54	3	15.9375	46.3636	3.2903	2.1984	8.1658	2018.6	89	66646	21628	9164
1	12	108	1.15378e+06	59209.5	1	80	59	7	14	38	94	19	7.08333	46.3636	3.2903	2.1984	8.1658	2018.6	89	66646	21628	9164
1	12	105	715893	16568.7	2	16	13	0	3	7	37	3	21.25	46.3636	3.2903	2.1984	8.1658	2018.6	89	66646	21628	9164
1	12	107	495915	5796.3	1	38	14	0	2	12	82	5	15.9375	46.3636	3.2903	2.1984	8.1658	2018.6	89	66646	21628	9164
1	13	115	791636	8610.05	1	17	18	1	1	3	42	3	13.4286	146.222	3.2903	2.1984	8.1658	2018.6	89	66646	21628	9164
1	13	112	1.02727e+06	15292.4	1	23	6	1	1	15	39	2	10.7429	146.222	3.2903	2.1984	8.1658	2018.6	89	66646	21628	9164
1	13	110	484135	4365.29	2	28	15	2	3	14	18	3	53.7143	146.222	3.2903	2.1984	8.1658	2018.6	89	66646	21628	9164
1	13	109	437988	2743.83	2	7	0	9	3	14	18	4	53.7143	146.222	3.2903	2.1984	8.1658	2018.6	89	66646	21628	9164
1	13	113	386543	11333.1	2	7	4	7	0	38	16	2	53.7143	146.222	3.2903	2.1984	8.1658	2018.6	89	66646	21628	9164
1	13	111	933459	21306	1	38	25	4	5	21	80	5	17.9048	146.222	3.2903	2.1984	8.1658	2018.6	89	66646	21628	9164
1	13	114	891189	3816.95	0	17	4	9	7	30	40	14	17.9048	146.222	3.2903	2.1984	8.1658	2018.6	89	66646	21628	9164
1	14	116	1.21469e+06	25729.6	1	47	23	1	0	24	91	2	14.55	90.9375	3.2903	2.1984	8.1658	2018.6	89	66646	21628	9164
1	14	118	557629	24926.1	1	40	18	0	10	14	71	6	14.55	90.9375	3.2903	2.1984	8.1658	2018.6	89	66646	21628	9164
1	14	119	659065	6696.1	0	7	2	0	0	5	7	2	58.2	90.9375	3.2903	2.1984	8.1658	2018.6	89	66646	21628	9164
1	14	117	793169	6601.65	0	64	21	0	0	14	85	7	19.4	90.9375	3.2903	2.1984	8.1658	2018.6	89	66646	21628	9164
1	14	120	469499	9162.99	1	19	29	0	0	14	28	1	14.55	90.9375	3.2903	2.1984	8.1658	2018.6	89	66646	21628	9164
1	15	121	866786	4398.86	1	31	20	0	12	20	27	5	7.77778	25.4545	3.2903	2.1984	8.1658	2018.6	89	66646	21628	9164
1	15	122	544861	5448.61	1	13	2	2	4	4	62	11	35	25.4545	3.2903	2.1984	8.1658	2018.6	89	66646	21628	9164
1	16	130	627023	11768.6	2	22	19	6	3	75	65	5	14.825	131.778	3.2903	2.1984	8.1658	2018.6	89	66646	21628	9164
1	16	126	1.2755e+06	15037.2	2	36	12	9	20	47	71	17	14.825	131.778	3.2903	2.1984	8.1658	2018.6	89	66646	21628	9164
1	16	127	865160	3748.43	2	14	3	3	1	20	22	3	9.26562	131.778	3.2903	2.1984	8.1658	2018.6	89	66646	21628	9164
1	16	125	383295	6698.46	0	14	6	0	0	8	32	2	37.0625	131.778	3.2903	2.1984	8.1658	2018.6	89	66646	21628	9164
1	16	123	656783	43286.9	0	22	5	0	1	16	30	6	18.5312	131.778	3.2903	2.1984	8.1658	2018.6	89	66646	21628	9164
1	16	124	825183	12408.2	2	71	33	3	12	38	84	7	8.23611	131.778	3.2903	2.1984	8.1658	2018.6	89	66646	21628	9164
1	16	128	340017	7777.44	0	10	2	2	2	22	26	6	37.0625	131.778	3.2903	2.1984	8.1658	2018.6	89	66646	21628	9164
1	16	131	541782	7841.91	0	3	0	0	0	3	4	0	74.125	131.778	3.2903	2.1984	8.1658	2018.6	89	66646	21628	9164
2	21	202	161787	9108.59	0	13	2	9	7	3	17	6	21	27	2.692	1.84241	8.5213	1355	55	31940	7686	10492
2	21	201	645011	15774.2	0	18	5	1	1	6	19	4	5.25	27	2.692	1.84241	8.5213	1355	55	31940	7686	10492
2	21	216	226376	17747.9	2	16	0	1	1	7	13	1	10.5	27	2.692	1.84241	8.5213	1355	55	31940	7686	10492
2	22	211	944879	18431.2	1	9	4	0	3	4	11	0	11.7222	34.2162	2.692	1.84241	8.5213	1355	55	31940	7686	10492
2	22	214	829521	29497	0	37	7	0	0	6	49	0	3.51667	34.2162	2.692	1.84241	8.5213	1355	55	31940	7686	10492
2	22	212	651317	7425.78	0	38	9	1	0	6	52	1	5.02381	34.2162	2.692	1.84241	8.5213	1355	55	31940	7686	10492
2	22	213	549163	5286.47	0	30	14	2	5	3	35	1	4.39583	34.2162	2.692	1.84241	8.5213	1355	55	31940	7686	10492
2	22	208	454756	18661.9	1	18	8	3	6	9	33	4	5.86111	34.2162	2.692	1.84241	8.5213	1355	55	31940	7686	10492
2	22	210	611616	3856.54	0	16	3	9	7	8	31	2	11.7222	34.2162	2.692	1.84241	8.5213	1355	55	31940	7686	10492
2	23	222	538880	13480.3	0	9	6	1	3	6	20	0	12.1905	39.8222	2.692	1.84241	8.5213	1355	55	31940	7686	10492
2	23	215	269228	4261.72	0	2	0	0	2	4	9	1	12.1905	39.8222	2.692	1.84241	8.5213	1355	55	31940	7686	10492
2	23	217	913002	16329	1	37	15	2	2	5	75	2	4.57143	39.8222	2.692	1.84241	8.5213	1355	55	31940	7686	10492
2	23	221	716815	10390.9	0	15	11	4	2	24	40	1	7.31429	39.8222	2.692	1.84241	8.5213	1355	55	31940	7686	10492
2	23	219	628055	81230.1	1	20	34	0	5	0	32	3	9.14286	39.8222	2.692	1.84241	8.5213	1355	55	31940	7686	10492
2	23	220	731209	49945.4	1	38	31	1	2	11	89	5	2.4381	39.8222	2.692	1.84241	8.5213	1355	55	31940	7686	10492
2	23	218	623767	21006.6	1	18	4	6	3	10	43	7	5.22449	39.8222	2.692	1.84241	8.5213	1355	55	31940	7686	10492
2	24	207	462340	24279.2	2	33	2	2	1	4	49	2	7.2	31.3043	2.692	1.84241	8.5213	1355	55	31940	7686	10492
2	24	204	885633	36626.3	0	41	15	1	2	12	87	2	4.8	31.3043	2.692	1.84241	8.5213	1355	55	31940	7686	10492
2	24	203	780821	8297.12	3	40	20	3	10	7	87	4	5.76	31.3043	2.692	1.84241	8.5213	1355	55	31940	7686	10492
2	24	205	479982	22943.1	1	11	6	3	7	7	11	0	28.8	31.3043	2.692	1.84241	8.5213	1355	55	31940	7686	10492
2	24	206	1.92812e+06	29427.3	0	14	6	0	0	1	12	0	4.11429	31.3043	2.692	1.84241	8.5213	1355	55	31940	7686	10492
2	25	223	539703	17605.2	1	49	10	3	13	20	93	6	6.8	30.6	2.692	1.84241	8.5213	1355	55	31940	7686	10492
2	25	225	494737	11493.7	0	16	5	0	0	7	24	0	8.5	30.6	2.692	1.84241	8.5213	1355	55	31940	7686	10492
2	25	224	906629	22085.5	1	3	0	2	0	4	9	0	34	30.6	2.692	1.84241	8.5213	1355	55	31940	7686	10492
2	26	226	458207	14031.8	0	21	23	2	0	5	31	3	6.68	49.1176	2.692	1.84241	8.5213	1355	55	31940	7686	10492
2	26	229	646936	1343.4	1	8	0	1	0	1	7	0	16.7	49.1176	2.692	1.84241	8.5213	1355	55	31940	7686	10492
2	26	227	686637	2986.63	0	12	0	0	0	5	16	0	11.1333	49.1176	2.692	1.84241	8.5213	1355	55	31940	7686	10492
2	26	228	600779	1047.82	1	7	1	2	1	2	26	0	16.7	49.1176	2.692	1.84241	8.5213	1355	55	31940	7686	10492
2	26	230	478712	2434.34	2	12	4	1	5	5	11	5	8.35	49.1176	2.692	1.84241	8.5213	1355	55	31940	7686	10492
3	31	304	492033	44592.7	1	25	5	3	6	22	35	5	12.0625	51.4667	3.623	2.5102	8.256	2347	66	50438	16589	9481
3	31	301	515355	8403.3	0	30	2	1	9	28	37	14	24.125	51.4667	3.623	2.5102	8.256	2347	66	50438	16589	9481
3	31	302	515667	33468.1	0	66	23	0	0	2	62	5	9.65	51.4667	3.623	2.5102	8.256	2347	66	50438	16589	9481
3	31	303	388339	26441	1	18	14	3	4	6	20	5	12.0625	51.4667	3.623	2.5102	8.256	2347	66	50438	16589	9481
3	32	309	624133	23057.4	1	41	5	7	1	41	98	27	12.125	72.75	3.623	2.5102	8.256	2347	66	50438	16589	9481
3	32	306	589599	30684.5	2	41	25	5	0	20	44	2	6.92857	72.75	3.623	2.5102	8.256	2347	66	50438	16589	9481
3	32	310	1.12769e+06	221224	0	16	7	0	1	1	21	0	16.1667	72.75	3.623	2.5102	8.256	2347	66	50438	16589	9481
3	32	308	883925	23386.8	1	16	5	2	0	8	28	7	24.25	72.75	3.623	2.5102	8.256	2347	66	50438	16589	9481
3	32	305	482924	7799.27	1	11	1	1	0	15	18	19	16.1667	72.75	3.623	2.5102	8.256	2347	66	50438	16589	9481
3	32	307	802873	43076.1	0	40	17	3	3	10	68	4	9.7	72.75	3.623	2.5102	8.256	2347	66	50438	16589	9481
3	33	311	407961	85483.4	2	36	18	0	1	7	55	3	16.4444	34.1538	3.623	2.5102	8.256	2347	66	50438	16589	9481
3	33	313	627373	57890.8	1	36	10	0	0	16	38	12	7.04762	34.1538	3.623	2.5102	8.256	2347	66	50438	16589	9481
3	33	312	519807	49813.1	1	21	5	0	3	5	31	5	16.4444	34.1538	3.623	2.5102	8.256	2347	66	50438	16589	9481
3	34	315	565982	27845	2	34	15	2	1	24	39	7	12.1667	24.3333	3.623	2.5102	8.256	2347	66	50438	16589	9481
3	34	314	636198	48686.3	0	19	0	5	0	62	22	17	12.1667	24.3333	3.623	2.5102	8.256	2347	66	50438	16589	9481
3	35	318	672737	39245.5	1	48	28	3	0	12	71	9	9.73333	62.5714	3.623	2.5102	8.256	2347	66	50438	16589	9481
3	35	316	643910	33969.1	1	37	8	1	2	5	48	1	48.6667	62.5714	3.623	2.5102	8.256	2347	66	50438	16589	9481
3	35	317	451771	21997.8	3	19	9	2	2	10	30	3	48.6667	62.5714	3.623	2.5102	8.256	2347	66	50438	16589	9481
3	36	319	333213	17802.4	0	25	7	1	1	6	41	1	10.8125	53.2308	3.623	2.5102	8.256	2347	66	50438	16589	9481
3	36	322	1.07611e+06	93802.2	5	51	20	0	0	11	43	8	10.8125	53.2308	3.623	2.5102	8.256	2347	66	50438	16589	9481
3	36	320	503453	9502.68	2	54	27	1	0	4	61	1	43.25	53.2308	3.623	2.5102	8.256	2347	66	50438	16589	9481
3	36	321	1.02364e+06	65915.8	1	20	7	5	1	26	15	6	10.8125	53.2308	3.623	2.5102	8.256	2347	66	50438	16589	9481
3	37	324	1.28994e+06	16248.4	2	54	19	5	1	26	76	6	23.2	46.4	3.623	2.5102	8.256	2347	66	50438	16589	9481
3	37	323	576985	552.542	5	41	14	2	0	9	27	8	7.73333	46.4	3.623	2.5102	8.256	2347	66	50438	16589	9481
3	37	326	593726	43015.9	1	60	23	6	3	24	89	12	7.73333	46.4	3.623	2.5102	8.256	2347	66	50438	16589	9481
3	37	325	614665	652.602	1	41	26	1	1	13	27	5	11.6	46.4	3.623	2.5102	8.256	2347	66	50438	16589	9481
3	37	327	469978	788.581	3	50	36	1	2	9	73	3	6.62857	46.4	3.623	2.5102	8.256	2347	66	50438	16589	9481
3	38	330	692142	3511.88	2	37	12	3	1	14	32	4	11.3333	74.1818	3.623	2.5102	8.256	2347	66	50438	16589	9481
3	38	329	719742	4827.89	3	46	30	3	3	16	77	9	7.55556	74.1818	3.623	2.5102	8.256	2347	66	50438	16589	9481
3	38	332	381404	2098.67	1	17	13	0	0	0	38	0	22.6667	74.1818	3.623	2.5102	8.256	2347	66	50438	16589	9481
3	38	328	881909	4808.67	0	41	7	1	2	0	48	0	11.3333	74.1818	3.623	2.5102	8.256	2347	66	50438	16589	9481
3	38	333	982193	43667	0	39	11	7	3	7	43	4	15.1111	74.1818	3.623	2.5102	8.256	2347	66	50438	16589	9481
3	38	331	489042	7911.1	1	20	9	4	0	4	37	3	15.1111	74.1818	3.623	2.5102	8.256	2347	66	50438	16589	9481
3	39	338	547562	10043.2	1	8	5	2	1	8	11	3	50.625	162	3.623	2.5102	8.256	2347	66	50438	16589	9481
3	39	336	396317	17208.9	2	2	1	1	0	2	0	0	50.625	162	3.623	2.5102	8.256	2347	66	50438	16589	9481
3	39	335	619593	25093	3	24	18	4	3	14	28	6	25.3125	162	3.623	2.5102	8.256	2347	66	50438	16589	9481
3	39	334	689261	32274.2	2	24	12	3	1	12	43	7	50.625	162	3.623	2.5102	8.256	2347	66	50438	16589	9481
4	41	420	390903	495.958	1	29	12	1	2	1	53	1	8	53.8947	2.857	1.9297	7.5546	879.5	22	9683	5419	6604.92
4	41	425	1.08551e+06	973.999	0	15	6	0	19	2	40	6	8	53.8947	2.857	1.9297	7.5546	879.5	22	9683	5419	6604.92
4	41	424	1.63772e+06	278.413	0	8	5	0	0	2	12	0	16	53.8947	2.857	1.9297	7.5546	879.5	22	9683	5419	6604.92
4	41	426	713091	1356.31	0	18	7	0	1	2	36	1	5.33333	53.8947	2.857	1.9297	7.5546	879.5	22	9683	5419	6604.92
4	41	423	1.43934e+06	3259.89	0	66	41	1	3	18	90	0	4	53.8947	2.857	1.9297	7.5546	879.5	22	9683	5419	6604.92
4	41	419	362551	823.012	0	9	8	0	0	1	8	0	8	53.8947	2.857	1.9297	7.5546	879.5	22	9683	5419	6604.92
4	41	422	682451	1379.38	0	53	9	1	2	7	32	4	5.33333	53.8947	2.857	1.9297	7.5546	879.5	22	9683	5419	6604.92
4	41	421	879923	3055.61	0	15	2	0	0	0	10	0	8	53.8947	2.857	1.9297	7.5546	879.5	22	9683	5419	6604.92
4	42	401	721522	28714	2	71	25	4	12	13	77	2	1.45454	22.4	2.857	1.9297	7.5546	879.5	22	9683	5419	6604.92
4	42	405	518818	6986.34	0	13	9	0	0	1	13	4	8	22.4	2.857	1.9297	7.5546	879.5	22	9683	5419	6604.92
4	42	404	892418	15419.9	0	42	29	5	7	12	46	1	5.33333	22.4	2.857	1.9297	7.5546	879.5	22	9683	5419	6604.92
4	42	403	1.04903e+06	19957.6	1	91	49	10	20	52	171	26	2.28571	22.4	2.857	1.9297	7.5546	879.5	22	9683	5419	6604.92
4	42	402	1.47569e+06	31451.8	1	62	19	0	0	9	50	2	2.66667	22.4	2.857	1.9297	7.5546	879.5	22	9683	5419	6604.92
4	42	408	620500	11663.1	0	22	2	0	0	0	9	1	8	22.4	2.857	1.9297	7.5546	879.5	22	9683	5419	6604.92
4	42	407	423015	17860.8	0	56	12	0	3	3	73	4	4	22.4	2.857	1.9297	7.5546	879.5	22	9683	5419	6604.92
4	43	411	168041	10536.2	0	32	7	0	2	2	61	3	5.41667	26	2.857	1.9297	7.5546	879.5	22	9683	5419	6604.92
4	43	412	652215	19367.7	0	23	9	0	2	12	25	2	8.125	26	2.857	1.9297	7.5546	879.5	22	9683	5419	6604.92
4	43	410	534479	5472.21	0	7	3	0	0	2	13	1	8.125	26	2.857	1.9297	7.5546	879.5	22	9683	5419	6604.92
4	43	409	387678	14412	0	79	4	7	16	12	103	0	5.41667	26	2.857	1.9297	7.5546	879.5	22	9683	5419	6604.92
4	44	418	342462	2804.8	1	29	11	2	3	2	49	1	6.2	29.0625	2.857	1.9297	7.5546	879.5	22	9683	5419	6604.92
4	44	413	330237	18866.5	3	45	11	5	7	6	61	3	9.3	29.0625	2.857	1.9297	7.5546	879.5	22	9683	5419	6604.92
4	44	414	175733	10681.4	0	16	0	0	0	4	20	3	9.3	29.0625	2.857	1.9297	7.5546	879.5	22	9683	5419	6604.92
4	44	417	464677	35527	0	27	3	1	0	1	27	0	6.2	29.0625	2.857	1.9297	7.5546	879.5	22	9683	5419	6604.92
4	44	415	777291	16506.6	1	80	18	2	12	7	167	3	3.1	29.0625	2.857	1.9297	7.5546	879.5	22	9683	5419	6604.92
5	51	508	1.34725e+06	31941.7	0	35	14	3	5	11	35	7	3.72222	27.4091	3.462	2.233	10.2129	1051.87	20	4003	3665	6089
5	51	507	612907	5292.11	0	11	18	0	0	0	16	0	7.44444	27.4091	3.462	2.233	10.2129	1051.87	20	4003	3665	6089
5	51	502	726500	18678.7	0	21	10	6	5	7	26	9	1.86111	27.4091	3.462	2.233	10.2129	1051.87	20	4003	3665	6089
5	51	506	1.0921e+06	17770.3	3	40	28	4	8	3	65	8	2.48148	27.4091	3.462	2.233	10.2129	1051.87	20	4003	3665	6089
5	51	505	946870	12664.5	1	32	24	3	7	15	46	4	1.86111	27.4091	3.462	2.233	10.2129	1051.87	20	4003	3665	6089
5	51	504	414144	8449.08	0	27	13	0	3	6	27	5	3.72222	27.4091	3.462	2.233	10.2129	1051.87	20	4003	3665	6089
5	51	501	333015	4558.14	0	20	8	4	8	22	33	13	7.44444	27.4091	3.462	2.233	10.2129	1051.87	20	4003	3665	6089
5	51	509	439360	2625.6	0	14	9	0	0	6	17	0	3.72222	27.4091	3.462	2.233	10.2129	1051.87	20	4003	3665	6089
5	51	503	189141	1808.46	1	8	2	0	0	8	12	6	2.48148	27.4091	3.462	2.233	10.2129	1051.87	20	4003	3665	6089
5	52	511	1.14271e+06	23768.3	0	58	29	4	11	13	76	39	2.8	16.1538	3.462	2.233	10.2129	1051.87	20	4003	3665	6089
5	52	510	328651	1586.84	1	31	3	2	4	12	48	7	4.2	16.1538	3.462	2.233	10.2129	1051.87	20	4003	3665	6089
5	52	513	1.4238e+06	20628.4	1	16	3	1	3	4	15	3	4.2	16.1538	3.462	2.233	10.2129	1051.87	20	4003	3665	6089
5	52	512	672950	16794.8	1	14	3	1	3	2	23	2	2.1	16.1538	3.462	2.233	10.2129	1051.87	20	4003	3665	6089
5	52	514	785207	25007.9	0	67	16	3	11	26	96	28	4.2	16.1538	3.462	2.233	10.2129	1051.87	20	4003	3665	6089
5	53	520	608701	6200.63	0	8	1	0	2	2	16	0	7.5	18	3.462	2.233	10.2129	1051.87	20	4003	3665	6089
5	53	516	620113	8649.51	0	21	10	0	2	4	32	6	2.5	18	3.462	2.233	10.2129	1051.87	20	4003	3665	6089
5	53	515	901592	29875.6	1	27	16	1	3	12	24	9	2.5	18	3.462	2.233	10.2129	1051.87	20	4003	3665	6089
5	53	518	945561	8679.02	1	38	22	0	12	7	56	6	1.875	18	3.462	2.233	10.2129	1051.87	20	4003	3665	6089
5	53	517	553952	7787.39	0	15	17	0	1	8	17	7	7.5	18	3.462	2.233	10.2129	1051.87	20	4003	3665	6089
5	53	519	842614	10678.2	0	25	21	1	3	3	33	3	2.5	18	3.462	2.233	10.2129	1051.87	20	4003	3665	6089
5	54	522	531447	1134.64	1	20	11	2	0	5	14	1	9.5	19	3.462	2.233	10.2129	1051.87	20	4003	3665	6089
5	54	521	484457	1113.03	0	8	3	0	1	1	17	1	9.5	19	3.462	2.233	10.2129	1051.87	20	4003	3665	6089
5	55	531	657780	5762.15	2	55	20	2	10	5	112	7	7.4	38.9474	3.462	2.233	10.2129	1051.87	20	4003	3665	6089
5	55	523	657394	2498.1	0	18	8	1	2	5	39	2	7.4	38.9474	3.462	2.233	10.2129	1051.87	20	4003	3665	6089
5	55	530	572223	4347.6	1	31	18	2	6	25	56	6	1.85	38.9474	3.462	2.233	10.2129	1051.87	20	4003	3665	6089
5	55	532	596441	1005	2	12	4	0	7	1	13	2	7.4	38.9474	3.462	2.233	10.2129	1051.87	20	4003	3665	6089
5	55	524	412157	409.881	0	3	0	0	0	0	0	0	3.7	38.9474	3.462	2.233	10.2129	1051.87	20	4003	3665	6089
5	55	525	906049	1111.25	1	15	0	0	0	2	11	2	3.7	38.9474	3.462	2.233	10.2129	1051.87	20	4003	3665	6089
5	55	529	725815	6827.85	0	53	26	2	12	16	59	7	2.46667	38.9474	3.462	2.233	10.2129	1051.87	20	4003	3665	6089
5	55	527	283266	376.464	1	7	4	0	0	2	4	0	7.4	38.9474	3.462	2.233	10.2129	1051.87	20	4003	3665	6089
5	55	526	600560	760.755	2	16	1	1	0	1	37	0	3.7	38.9474	3.462	2.233	10.2129	1051.87	20	4003	3665	6089
5	55	528	668961	1707.47	1	6	3	1	3	9	11	1	3.7	38.9474	3.462	2.233	10.2129	1051.87	20	4003	3665	6089
5	56	534	550659	8686.3	0	11	9	0	0	0	5	0	3.6	16.3636	3.462	2.233	10.2129	1051.87	20	4003	3665	6089
5	56	537	550161	1384.28	0	3	2	0	2	0	10	0	7.2	16.3636	3.462	2.233	10.2129	1051.87	20	4003	3665	6089
5	56	536	312897	2390.18	0	3	1	0	1	4	5	0	2.4	16.3636	3.462	2.233	10.2129	1051.87	20	4003	3665	6089
5	56	535	1.13075e+06	9203.3	0	12	0	0	0	9	6	0	1.8	16.3636	3.462	2.233	10.2129	1051.87	20	4003	3665	6089
5	56	533	524271	11586.4	0	12	1	2	2	13	14	3	7.2	16.3636	3.462	2.233	10.2129	1051.87	20	4003	3665	6089
6	61	613	1.14633e+06	13547.2	1	25	9	2	11	15	31	11	1.58333	32.5714	2.664	1.5518	7.3981	313.43	5	1253	1091	1912
6	61	611	428218	528.929	0	6	0	0	0	0	3	0	6.33333	32.5714	2.664	1.5518	7.3981	313.43	5	1253	1091	1912
6	61	605	560753	10359	4	32	12	8	7	29	87	27	3.16667	32.5714	2.664	1.5518	7.3981	313.43	5	1253	1091	1912
6	61	603	501565	9016.35	1	29	6	3	1	18	43	12	2.11111	32.5714	2.664	1.5518	7.3981	313.43	5	1253	1091	1912
6	61	612	220428	240.503	0	4	2	0	0	0	1	1	6.33333	32.5714	2.664	1.5518	7.3981	313.43	5	1253	1091	1912
6	61	610	500999	584.499	0	10	1	0	0	0	7	0	6.33333	32.5714	2.664	1.5518	7.3981	313.43	5	1253	1091	1912
6	61	601	332388	3260.52	0	23	14	3	7	10	63	12	3.16667	32.5714	2.664	1.5518	7.3981	313.43	5	1253	1091	1912
6	61	606	531919	9705.44	3	24	22	0	5	10	35	9	2.11111	32.5714	2.664	1.5518	7.3981	313.43	5	1253	1091	1912
6	61	607	541263	10170.6	0	19	4	1	0	7	33	3	3.16667	32.5714	2.664	1.5518	7.3981	313.43	5	1253	1091	1912
6	61	609	782938	16641.9	2	50	33	2	4	18	63	10	1.58333	32.5714	2.664	1.5518	7.3981	313.43	5	1253	1091	1912
6	61	615	734731	1828.32	0	38	16	1	0	16	41	3	1.58333	32.5714	2.664	1.5518	7.3981	313.43	5	1253	1091	1912
6	61	602	626091	5867.37	0	13	4	0	1	4	9	2	6.33333	32.5714	2.664	1.5518	7.3981	313.43	5	1253	1091	1912
6	62	625	457499	604.165	3	16	6	0	1	1	22	4	1.35	27	2.664	1.5518	7.3981	313.43	5	1253	1091	1912
6	62	626	946502	1334.51	0	12	5	0	0	0	4	0	5.4	27	2.664	1.5518	7.3981	313.43	5	1253	1091	1912
6	62	622	780524	808.818	1	26	14	2	6	4	32	6	2.7	27	2.664	1.5518	7.3981	313.43	5	1253	1091	1912
6	62	623	1.17929e+06	826.858	1	10	3	0	1	2	13	3	5.4	27	2.664	1.5518	7.3981	313.43	5	1253	1091	1912
6	62	624	599300	815.048	0	4	0	0	0	0	2	0	5.4	27	2.664	1.5518	7.3981	313.43	5	1253	1091	1912
6	62	618	443648	877.616	0	0	0	0	0	0	0	0	5.4	27	2.664	1.5518	7.3981	313.43	5	1253	1091	1912
6	62	621	1.00045e+06	1419.83	1	14	1	1	0	10	28	4	1.8	27	2.664	1.5518	7.3981	313.43	5	1253	1091	1912
6	62	627	397697	1266.5	0	24	2	0	0	1	18	0	2.7	27	2.664	1.5518	7.3981	313.43	5	1253	1091	1912
6	62	617	516155	2278.82	0	0	0	0	0	0	0	0	5.4	27	2.664	1.5518	7.3981	313.43	5	1253	1091	1912
6	62	619	440777	8185.02	2	30	25	1	7	5	41	2	1.35	27	2.664	1.5518	7.3981	313.43	5	1253	1091	1912
7	71	726	367376	341.033	0	13	3	0	0	0	7	0	3.05	29.0476	2.509	1.5613	5.6005	728.91	6	1464	1135	3011
7	71	720	807838	3248.64	0	29	9	0	6	1	18	1	2.03333	29.0476	2.509	1.5613	5.6005	728.91	6	1464	1135	3011
7	71	723	684281	6576.7	0	15	6	0	0	0	6	0	3.05	29.0476	2.509	1.5613	5.6005	728.91	6	1464	1135	3011
7	71	725	814544	1246.93	0	11	0	0	0	3	8	0	2.03333	29.0476	2.509	1.5613	5.6005	728.91	6	1464	1135	3011
7	71	729	700260	948.493	0	1	0	0	0	0	0	0	6.1	29.0476	2.509	1.5613	5.6005	728.91	6	1464	1135	3011
7	71	724	615846	1047.05	0	11	1	0	1	3	9	1	3.05	29.0476	2.509	1.5613	5.6005	728.91	6	1464	1135	3011
7	71	727	997008	1027.89	0	4	0	0	0	0	0	0	6.1	29.0476	2.509	1.5613	5.6005	728.91	6	1464	1135	3011
7	71	722	873404	4536.27	3	22	12	1	1	2	28	4	1.22	29.0476	2.509	1.5613	5.6005	728.91	6	1464	1135	3011
7	71	728	331961	347.35	0	4	0	0	0	1	4	0	6.1	29.0476	2.509	1.5613	5.6005	728.91	6	1464	1135	3011
7	71	721	517166	1297.76	1	10	0	0	0	2	16	0	6.1	29.0476	2.509	1.5613	5.6005	728.91	6	1464	1135	3011
7	72	701	640780	5509.79	0	31	39	1	5	7	57	5	3.05	51.9149	2.509	1.5613	5.6005	728.91	6	1464	1135	3011
7	72	702	656810	5648.48	2	32	21	2	2	36	56	7	3.05	51.9149	2.509	1.5613	5.6005	728.91	6	1464	1135	3011
7	72	704	762957	5406.58	1	30	4	0	7	9	30	3	3.05	51.9149	2.509	1.5613	5.6005	728.91	6	1464	1135	3011
7	72	710	407480	1696.07	0	9	13	0	0	3	12	0	3.05	51.9149	2.509	1.5613	5.6005	728.91	6	1464	1135	3011
7	72	719	677801	3138.97	0	8	1	0	1	2	9	0	3.05	51.9149	2.509	1.5613	5.6005	728.91	6	1464	1135	3011
7	72	705	716919	5079.68	0	21	20	1	9	10	25	7	6.1	51.9149	2.509	1.5613	5.6005	728.91	6	1464	1135	3011
7	72	718	668343	1780.22	1	18	1	0	1	16	30	0	2.03333	51.9149	2.509	1.5613	5.6005	728.91	6	1464	1135	3011
7	72	708	537351	5906.01	2	30	13	3	12	12	32	13	2.03333	51.9149	2.509	1.5613	5.6005	728.91	6	1464	1135	3011
7	72	712	778260	2555.63	1	17	7	0	1	2	13	1	6.1	51.9149	2.509	1.5613	5.6005	728.91	6	1464	1135	3011
7	72	731	496861	887.252	0	17	1	0	0	1	20	0	6.1	51.9149	2.509	1.5613	5.6005	728.91	6	1464	1135	3011
7	72	706	510698	4455.6	0	32	5	2	5	9	30	13	6.1	51.9149	2.509	1.5613	5.6005	728.91	6	1464	1135	3011
7	72	711	994995	7230.9	0	19	0	2	0	1	46	10	2.03333	51.9149	2.509	1.5613	5.6005	728.91	6	1464	1135	3011
7	72	707	613822	7502.87	0	27	6	2	1	3	43	11	0.7625	51.9149	2.509	1.5613	5.6005	728.91	6	1464	1135	3011
7	72	715	436720	1085.98	0	8	0	0	1	1	11	1	1.22	51.9149	2.509	1.5613	5.6005	728.91	6	1464	1135	3011
7	72	717	602111	2182.69	2	18	10	0	5	3	33	0	3.05	51.9149	2.509	1.5613	5.6005	728.91	6	1464	1135	3011
7	72	713	1.13476e+06	2473.63	1	20	14	0	0	3	22	0	3.05	51.9149	2.509	1.5613	5.6005	728.91	6	1464	1135	3011
7	72	714	723544	1291.87	0	17	4	1	0	2	5	2	6.1	51.9149	2.509	1.5613	5.6005	728.91	6	1464	1135	3011
7	72	709	886403	10891.2	1	47	25	4	6	16	80	9	1.525	51.9149	2.509	1.5613	5.6005	728.91	6	1464	1135	3011
7	72	703	458327	9125.82	1	16	4	1	4	7	37	6	6.1	51.9149	2.509	1.5613	5.6005	728.91	6	1464	1135	3011
7	72	716	494987	1231.25	0	7	4	0	2	1	9	1	6.1	51.9149	2.509	1.5613	5.6005	728.91	6	1464	1135	3011
8	81	802	1.14253e+06	16170.8	1	26	22	1	2	4	59	7	3.6	16.2	3.24	2.1404	10.137	873.8	37	10048	7543	4900
8	81	801	133409	3730.17	1	14	6	2	5	7	21	7	9	16.2	3.24	2.1404	10.137	873.8	37	10048	7543	4900
8	81	803	1.03138e+06	41229.3	5	68	88	3	13	11	142	11	6	16.2	3.24	2.1404	10.137	873.8	37	10048	7543	4900
8	82	804	467376	7549.54	0	12	5	0	1	2	10	8	18	24	3.24	2.1404	10.137	873.8	37	10048	7543	4900
8	82	805	296451	10495.8	1	19	3	3	6	19	72	22	9	24	3.24	2.1404	10.137	873.8	37	10048	7543	4900
8	82	807	983372	2998.68	0	29	10	1	2	6	40	9	4.5	24	3.24	2.1404	10.137	873.8	37	10048	7543	4900
8	82	806	808613	33554.2	2	38	15	3	17	10	50	16	3.6	24	3.24	2.1404	10.137	873.8	37	10048	7543	4900
8	83	811	1.18762e+06	6294.37	1	46	19	4	6	14	59	14	5.8	29	3.24	2.1404	10.137	873.8	37	10048	7543	4900
8	83	812	663775	6066.32	2	15	15	1	3	3	26	2	17.4	29	3.24	2.1404	10.137	873.8	37	10048	7543	4900
8	83	809	387204	2115.42	3	19	10	1	7	8	37	3	8.7	29	3.24	2.1404	10.137	873.8	37	10048	7543	4900
8	83	810	877935	21935	3	22	13	0	5	3	43	3	3.48	29	3.24	2.1404	10.137	873.8	37	10048	7543	4900
8	83	808	1.09396e+06	8935.14	2	56	10	2	15	22	110	7	4.35	29	3.24	2.1404	10.137	873.8	37	10048	7543	4900
8	84	814	755072	3834.47	0	4	2	0	1	8	6	1	7.66667	39.4286	3.24	2.1404	10.137	873.8	37	10048	7543	4900
8	84	815	1.78054e+06	18267.1	2	51	17	1	6	21	159	21	2.19048	39.4286	3.24	2.1404	10.137	873.8	37	10048	7543	4900
8	84	813	755370	2183.28	1	15	3	1	1	0	5	5	7.66667	39.4286	3.24	2.1404	10.137	873.8	37	10048	7543	4900
8	84	818	358235	613.602	0	11	5	0	1	3	12	2	15.3333	39.4286	3.24	2.1404	10.137	873.8	37	10048	7543	4900
8	84	816	739541	1236.94	1	35	2	1	1	3	44	3	15.3333	39.4286	3.24	2.1404	10.137	873.8	37	10048	7543	4900
8	84	817	1.10155e+06	41638.5	1	20	3	0	2	3	18	5	15.3333	39.4286	3.24	2.1404	10.137	873.8	37	10048	7543	4900
8	85	822	662400	6486	1	17	14	0	9	13	34	10	16.3333	53.4545	3.24	2.1404	10.137	873.8	37	10048	7543	4900
8	85	821	399925	2184.81	0	19	0	2	8	19	34	8	16.3333	53.4545	3.24	2.1404	10.137	873.8	37	10048	7543	4900
8	85	824	789538	14138.5	3	37	21	4	9	15	107	14	8.16667	53.4545	3.24	2.1404	10.137	873.8	37	10048	7543	4900
8	85	823	626726	258.444	1	33	12	0	3	9	29	6	8.16667	53.4545	3.24	2.1404	10.137	873.8	37	10048	7543	4900
8	85	819	591396	29194.3	0	26	7	3	10	9	46	14	5.44444	53.4545	3.24	2.1404	10.137	873.8	37	10048	7543	4900
8	85	820	968215	11787	0	30	32	2	12	10	42	6	8.16667	53.4545	3.24	2.1404	10.137	873.8	37	10048	7543	4900
8	86	826	928354	1736.76	0	9	8	0	0	0	6	0	9	24	3.24	2.1404	10.137	873.8	37	10048	7543	4900
8	86	825	468567	2008.14	0	16	3	0	3	0	18	0	18	24	3.24	2.1404	10.137	873.8	37	10048	7543	4900
9	91	920	951163	1766.78	0	3	1	0	1	3	0	0	3.85	42.7778	3.327	2.0353	7.582	493.4	7	917	687	1283
9	91	919	774068	4271.45	0	16	2	0	4	2	26	1	3.85	42.7778	3.327	2.0353	7.582	493.4	7	917	687	1283
9	91	902	521301	9813.49	0	32	4	3	5	12	36	12	1.925	42.7778	3.327	2.0353	7.582	493.4	7	917	687	1283
9	91	909	820661	25054.8	3	34	9	0	8	2	77	1	3.85	42.7778	3.327	2.0353	7.582	493.4	7	917	687	1283
9	91	913	494072	18714.9	0	11	13	0	1	2	38	4	1.925	42.7778	3.327	2.0353	7.582	493.4	7	917	687	1283
9	91	910	546555	4814.08	1	49	15	0	3	9	29	3	1.925	42.7778	3.327	2.0353	7.582	493.4	7	917	687	1283
9	91	917	1.06482e+06	9535.66	0	14	15	0	1	1	22	0	3.85	42.7778	3.327	2.0353	7.582	493.4	7	917	687	1283
9	91	901	783515	18327.4	2	33	15	1	4	12	48	1	1.925	42.7778	3.327	2.0353	7.582	493.4	7	917	687	1283
9	91	908	898553	17842.5	0	38	9	2	8	14	53	3	1.28333	42.7778	3.327	2.0353	7.582	493.4	7	917	687	1283
9	91	905	937868	70135.4	2	39	37	3	13	21	62	5	0.9625	42.7778	3.327	2.0353	7.582	493.4	7	917	687	1283
9	91	912	839311	21507.3	1	27	8	0	6	1	30	2	3.85	42.7778	3.327	2.0353	7.582	493.4	7	917	687	1283
9	91	914	805436	17476.9	0	44	13	2	14	11	64	14	1.28333	42.7778	3.327	2.0353	7.582	493.4	7	917	687	1283
9	91	907	295142	3246.56	1	8	7	0	1	2	18	2	3.85	42.7778	3.327	2.0353	7.582	493.4	7	917	687	1283
9	91	911	989382	30327.9	1	39	24	4	7	19	52	1	0.9625	42.7778	3.327	2.0353	7.582	493.4	7	917	687	1283
9	91	915	479293	7668.68	1	19	9	2	8	15	27	3	3.85	42.7778	3.327	2.0353	7.582	493.4	7	917	687	1283
9	91	916	606163	5509.7	0	14	2	0	3	11	16	1	1.925	42.7778	3.327	2.0353	7.582	493.4	7	917	687	1283
9	91	904	317314	1124.7	1	16	5	4	7	13	22	8	3.85	42.7778	3.327	2.0353	7.582	493.4	7	917	687	1283
9	91	918	657552	12861.1	5	21	23	3	5	7	38	4	1.925	42.7778	3.327	2.0353	7.582	493.4	7	917	687	1283
9	91	903	370196	8109.06	3	31	2	7	10	20	64	31	3.85	42.7778	3.327	2.0353	7.582	493.4	7	917	687	1283
9	91	906	1.21046e+06	19749.7	1	36	21	1	8	6	31	0	3.85	42.7778	3.327	2.0353	7.582	493.4	7	917	687	1283
10	101	1001	787081	23598.7	3	109	26	9	8	34	152	27	4.88889	16.5	2.3	1.6717	4.9438	1407.08	37	15903	7188	6715
10	101	1003	1.27365e+06	23252.1	1	25	6	2	1	17	55	16	4.88889	16.5	2.3	1.6717	4.9438	1407.08	37	15903	7188	6715
10	101	1002	570662	15139.1	0	52	7	0	0	15	63	22	7.33333	16.5	2.3	1.6717	4.9438	1407.08	37	15903	7188	6715
10	102	1009	1.12078e+06	18861.7	2	97	47	4	3	32	115	60	3.75	28.8462	2.3	1.6717	4.9438	1407.08	37	15903	7188	6715
10	102	1007	872068	19662.2	0	47	25	0	4	40	56	26	15	28.8462	2.3	1.6717	4.9438	1407.08	37	15903	7188	6715
10	102	1006	1.19053e+06	35078.2	0	54	16	2	11	26	43	17	7.5	28.8462	2.3	1.6717	4.9438	1407.08	37	15903	7188	6715
10	102	1008	985452	5890.57	0	42	19	0	0	6	63	22	3.75	28.8462	2.3	1.6717	4.9438	1407.08	37	15903	7188	6715
10	102	1005	556630	17577.8	0	46	13	3	1	21	40	14	7.5	28.8462	2.3	1.6717	4.9438	1407.08	37	15903	7188	6715
10	103	1010	429956	25042.8	2	54	25	2	3	39	67	36	7.0625	45.2	2.3	1.6717	4.9438	1407.08	37	15903	7188	6715
10	103	1013	929233	17323.6	3	53	24	1	2	3	50	20	7.0625	45.2	2.3	1.6717	4.9438	1407.08	37	15903	7188	6715
10	103	1015	787941	13638.5	1	54	8	0	0	11	52	32	7.0625	45.2	2.3	1.6717	4.9438	1407.08	37	15903	7188	6715
10	103	1012	857152	19369.8	1	70	6	1	1	16	54	19	7.0625	45.2	2.3	1.6717	4.9438	1407.08	37	15903	7188	6715
10	103	1016	2.59654e+06	9929.62	0	64	15	0	0	15	67	5	3.53125	45.2	2.3	1.6717	4.9438	1407.08	37	15903	7188	6715
10	103	1017	812660	13196.9	1	95	3	3	2	4	59	15	4.70833	45.2	2.3	1.6717	4.9438	1407.08	37	15903	7188	6715
10	103	1011	2.25179e+06	19467.9	0	24	0	1	0	12	25	4	7.0625	45.2	2.3	1.6717	4.9438	1407.08	37	15903	7188	6715
10	103	1014	524458	9922.75	1	40	21	2	1	24	71	52	4.70833	45.2	2.3	1.6717	4.9438	1407.08	37	15903	7188	6715
10	104	1023	479020	530.343	0	18	4	0	0	0	12	1	13	46.8	2.3	1.6717	4.9438	1407.08	37	15903	7188	6715
10	104	1020	379603	27488.5	0	31	18	1	0	19	48	8	13	46.8	2.3	1.6717	4.9438	1407.08	37	15903	7188	6715
10	104	1021	375730	9304.33	2	42	16	0	1	6	79	34	13	46.8	2.3	1.6717	4.9438	1407.08	37	15903	7188	6715
10	104	1018	805342	22355.7	2	62	29	2	5	48	41	13	6.5	46.8	2.3	1.6717	4.9438	1407.08	37	15903	7188	6715
10	104	1019	1.38088e+06	23693.9	0	88	33	5	2	19	142	36	3.25	46.8	2.3	1.6717	4.9438	1407.08	37	15903	7188	6715
10	104	1022	635033	1227.73	2	29	4	0	1	15	23	25	13	46.8	2.3	1.6717	4.9438	1407.08	37	15903	7188	6715
10	105	1026	1.11873e+06	4668.48	0	46	4	0	0	4	71	34	6.71429	43.8667	2.3	1.6717	4.9438	1407.08	37	15903	7188	6715
10	105	1028	1.25869e+06	4560.06	1	21	6	0	0	6	19	1	3.35714	43.8667	2.3	1.6717	4.9438	1407.08	37	15903	7188	6715
10	105	1025	1.14003e+06	20118.2	0	63	15	0	0	8	50	23	6.71429	43.8667	2.3	1.6717	4.9438	1407.08	37	15903	7188	6715
10	105	1030	1.00513e+06	2203.25	0	23	9	0	0	6	45	7	4.47619	43.8667	2.3	1.6717	4.9438	1407.08	37	15903	7188	6715
10	105	1027	1.54327e+06	15108.6	0	26	6	0	0	38	34	13	13.4286	43.8667	2.3	1.6717	4.9438	1407.08	37	15903	7188	6715
10	105	1024	821535	41372.9	3	68	46	2	0	9	79	27	6.71429	43.8667	2.3	1.6717	4.9438	1407.08	37	15903	7188	6715
10	105	1029	378544	988.506	0	7	1	0	0	0	7	3	13.4286	43.8667	2.3	1.6717	4.9438	1407.08	37	15903	7188	6715
11	111	1107	663541	3840.58	0	21	9	0	3	1	24	1	4.16667	16.6667	1.584	1.0551	3.4743	121.18	9	5516	1735	805
11	111	1101	564260	9537.11	2	46	61	1	22	22	51	2	2.08333	16.6667	1.584	1.0551	3.4743	121.18	9	5516	1735	805
11	111	1103	908731	3855.61	0	27	25	0	8	12	42	0	4.16667	16.6667	1.584	1.0551	3.4743	121.18	9	5516	1735	805
11	111	1105	140557	2267	0	2	1	0	5	0	12	0	4.16667	16.6667	1.584	1.0551	3.4743	121.18	9	5516	1735	805
11	111	1104	318077	3217.03	2	42	13	0	1	5	17	0	4.16667	16.6667	1.584	1.0551	3.4743	121.18	9	5516	1735	805
11	111	1106	1.10232e+06	5561.28	2	75	36	2	1	13	121	0	1.38889	16.6667	1.584	1.0551	3.4743	121.18	9	5516	1735	805
11	112	1111	281131	2216.52	0	29	42	0	2	13	31	1	4.16667	16.6667	1.584	1.0551	3.4743	121.18	9	5516	1735	805
11	112	1108	734842	6732.81	2	59	48	11	15	29	170	18	1.38889	16.6667	1.584	1.0551	3.4743	121.18	9	5516	1735	805
11	112	1113	721049	5678.03	0	18	6	0	2	0	21	0	4.16667	16.6667	1.584	1.0551	3.4743	121.18	9	5516	1735	805
11	112	1109	567698	6276.84	2	40	20	1	2	7	32	0	2.08333	16.6667	1.584	1.0551	3.4743	121.18	9	5516	1735	805
11	112	1112	719397	10975.4	0	31	5	0	1	19	47	0	4.16667	16.6667	1.584	1.0551	3.4743	121.18	9	5516	1735	805
11	112	1114	220662	561.113	0	37	13	0	2	5	42	1	4.16667	16.6667	1.584	1.0551	3.4743	121.18	9	5516	1735	805
11	113	1117	945316	8069.22	0	31	15	0	5	8	34	3	3.8	11.875	1.584	1.0551	3.4743	121.18	9	5516	1735	805
11	113	1118	267001	2193.86	0	16	1	0	1	5	20	3	3.8	11.875	1.584	1.0551	3.4743	121.18	9	5516	1735	805
11	113	1119	568263	19994.5	3	30	29	4	18	31	121	10	1.26667	11.875	1.584	1.0551	3.4743	121.18	9	5516	1735	805
11	113	1115	268695	4214.4	0	18	2	1	5	14	29	3	3.8	11.875	1.584	1.0551	3.4743	121.18	9	5516	1735	805
11	113	1116	524276	10935.7	2	33	9	0	8	20	72	8	1.9	11.875	1.584	1.0551	3.4743	121.18	9	5516	1735	805
11	114	1123	307998	1063.53	0	24	0	0	4	6	35	0	1.26667	10.5556	1.584	1.0551	3.4743	121.18	9	5516	1735	805
11	114	1120	262770	405.04	0	17	3	0	0	1	27	0	3.8	10.5556	1.584	1.0551	3.4743	121.18	9	5516	1735	805
11	114	1121	321121	3086.35	0	12	4	0	0	0	15	0	1.26667	10.5556	1.584	1.0551	3.4743	121.18	9	5516	1735	805
11	114	1122	387000	6708.16	0	22	7	0	2	4	17	0	3.8	10.5556	1.584	1.0551	3.4743	121.18	9	5516	1735	805
11	114	1124	111709	4615.42	0	10	0	0	0	0	5	0	3.8	10.5556	1.584	1.0551	3.4743	121.18	9	5516	1735	805
12	121	1204	351697	49845.3	0	27	12	0	1	16	50	1	12.625	35.1304	2.003	1.6233	4.2736	1064.2	48	15435	5395	4114
12	121	1208	193290	1235.72	2	25	5	2	2	8	45	0	12.625	35.1304	2.003	1.6233	4.2736	1064.2	48	15435	5395	4114
12	121	1201	587099	3118.78	0	106	42	3	1	32	157	7	2.10417	35.1304	2.003	1.6233	4.2736	1064.2	48	15435	5395	4114
12	121	1203	1.11137e+06	159491	1	21	9	1	9	16	39	6	12.625	35.1304	2.003	1.6233	4.2736	1064.2	48	15435	5395	4114
12	121	1206	279255	1792.56	0	67	50	1	6	9	103	5	3.15625	35.1304	2.003	1.6233	4.2736	1064.2	48	15435	5395	4114
12	121	1207	404097	2569.81	0	47	9	3	3	14	114	5	4.20833	35.1304	2.003	1.6233	4.2736	1064.2	48	15435	5395	4114
12	121	1202	410216	10977.7	0	64	25	2	3	19	97	3	3.15625	35.1304	2.003	1.6233	4.2736	1064.2	48	15435	5395	4114
12	121	1205	302028	1937.87	0	51	22	0	1	8	63	8	4.20833	35.1304	2.003	1.6233	4.2736	1064.2	48	15435	5395	4114
12	122	1212	289701	3420.92	0	19	9	0	3	9	26	3	4.4	52.8	2.003	1.6233	4.2736	1064.2	48	15435	5395	4114
12	122	1214	401310	6197.81	0	48	32	0	9	8	81	0	4.4	52.8	2.003	1.6233	4.2736	1064.2	48	15435	5395	4114
12	122	1211	442615	7499.16	0	57	9	1	2	13	68	0	3.3	52.8	2.003	1.6233	4.2736	1064.2	48	15435	5395	4114
12	122	1216	563411	1907.38	0	37	24	1	0	7	52	4	13.2	52.8	2.003	1.6233	4.2736	1064.2	48	15435	5395	4114
12	122	1209	476587	2639.56	1	15	5	4	1	16	22	3	13.2	52.8	2.003	1.6233	4.2736	1064.2	48	15435	5395	4114
12	122	1210	266711	1735.88	0	15	1	0	0	9	22	5	6.6	52.8	2.003	1.6233	4.2736	1064.2	48	15435	5395	4114
12	122	1217	598958	3669.82	1	74	21	5	10	17	169	8	4.4	52.8	2.003	1.6233	4.2736	1064.2	48	15435	5395	4114
12	122	1215	591094	8982.88	1	53	34	3	7	21	146	11	2.64	52.8	2.003	1.6233	4.2736	1064.2	48	15435	5395	4114
12	122	1213	143609	1506.9	0	10	18	1	1	3	20	4	6.6	52.8	2.003	1.6233	4.2736	1064.2	48	15435	5395	4114
12	122	1218	319321	3490.58	1	14	3	3	2	20	19	1	13.2	52.8	2.003	1.6233	4.2736	1064.2	48	15435	5395	4114
12	123	1219	563995	3571.3	1	62	28	0	4	14	110	0	2.625	38.1818	2.003	1.6233	4.2736	1064.2	48	15435	5395	4114
12	123	1223	325310	3151.44	1	10	3	1	0	3	11	1	13.125	38.1818	2.003	1.6233	4.2736	1064.2	48	15435	5395	4114
12	123	1222	275568	7514.52	2	23	11	2	5	14	33	3	13.125	38.1818	2.003	1.6233	4.2736	1064.2	48	15435	5395	4114
12	123	1224	140127	186.643	0	22	22	0	0	3	45	1	4.375	38.1818	2.003	1.6233	4.2736	1064.2	48	15435	5395	4114
12	123	1220	361243	7571.78	0	65	36	0	2	22	110	4	3.28125	38.1818	2.003	1.6233	4.2736	1064.2	48	15435	5395	4114
12	123	1221	481901	5672.94	0	52	18	0	1	5	56	5	6.5625	38.1818	2.003	1.6233	4.2736	1064.2	48	15435	5395	4114
12	123	1226	225868	3795.63	1	43	29	3	4	2	83	3	4.375	38.1818	2.003	1.6233	4.2736	1064.2	48	15435	5395	4114
12	123	1225	640944	3014.72	0	23	25	0	1	1	44	1	4.375	38.1818	2.003	1.6233	4.2736	1064.2	48	15435	5395	4114
